# Supplementary material for: Locomotion selectively enhances visual speed encoding in mouse medial higher visual areas
Source: iScience. 2025 Dec 9;29(1):114395. doi: 10.1016/j.isci.2025.114395 (PMC12796763; doi:10.1016/j.isci.2025.114395)
Supplement: Table S1. Overview of sessions included for analysis [file mmc2.xlsx]

## Sheet: SupplementaryTable1_AnalysedSes
id	date_of_acquisition	isi_experiment_id	published_at	specimen_id	session_type	age_in_days	sex	genotype	has_nwb	Analysed
715093703	2019-01-19T08:54:18Z	705968051	2019-10-03T00:00:00Z	699733581	brain_observatory_1.1	118	M	Sst-IRES-Cre/wt;Ai32(RCL-ChR2(H134R)_EYFP)/wt	TRUE	FALSE
719161530	2019-01-09T00:25:16Z	712195349	2019-10-03T00:00:00Z	703279284	brain_observatory_1.1	122	M	Sst-IRES-Cre/wt;Ai32(RCL-ChR2(H134R)_EYFP)/wt	TRUE	TRUE
721123822	2019-01-09T00:25:35Z	715336286	2019-10-03T00:00:00Z	707296982	brain_observatory_1.1	125	M	Pvalb-IRES-Cre/wt;Ai32(RCL-ChR2(H134R)_EYFP)/wt	TRUE	FALSE
732592105	2019-01-09T00:26:20Z	720112206	2019-10-03T00:00:00Z	717038288	brain_observatory_1.1	100	M	wt/wt	TRUE	FALSE
737581020	2018-09-25T21:03:59Z	724842748	2019-10-03T00:00:00Z	718643567	brain_observatory_1.1	108	M	wt/wt	TRUE	TRUE
739448407	2019-01-09T00:27:24Z	723569278	2019-10-03T00:00:00Z	716813543	brain_observatory_1.1	112	M	wt/wt	TRUE	TRUE
742951821	2018-10-26T19:47:04Z	732238627	2019-10-03T00:00:00Z	723627604	brain_observatory_1.1	120	M	wt/wt	TRUE	TRUE
743475441	2018-10-26T19:50:58Z	730569071	2019-10-03T00:00:00Z	722882755	brain_observatory_1.1	121	M	wt/wt	TRUE	TRUE
744228101	2018-09-25T18:43:40Z	730569061	2019-10-03T00:00:00Z	719817805	brain_observatory_1.1	122	M	wt/wt	TRUE	FALSE
746083955	2018-10-26T19:58:43Z	736872615	2019-10-03T00:00:00Z	726170935	brain_observatory_1.1	98	F	Pvalb-IRES-Cre/wt;Ai32(RCL-ChR2(H134R)_EYFP)/wt	TRUE	TRUE
750332458	2018-09-25T18:44:22Z	736014217	2019-10-03T00:00:00Z	726141251	brain_observatory_1.1	91	M	wt/wt	TRUE	FALSE
750749662	2018-10-26T19:58:51Z	736618254	2019-10-03T00:00:00Z	726162197	brain_observatory_1.1	92	M	wt/wt	TRUE	FALSE
751348571	2018-09-25T20:40:29Z	740503954	2019-10-03T00:00:00Z	732548380	brain_observatory_1.1	93	F	Vip-IRES-Cre/wt;Ai32(RCL-ChR2(H134R)_EYFP)/wt	TRUE	TRUE
754312389	2018-09-25T18:02:57Z	740503967	2019-10-03T00:00:00Z	719828690	brain_observatory_1.1	140	M	wt/wt	TRUE	TRUE
754829445	2018-10-26T19:18:13Z	738096833	2019-10-03T00:00:00Z	726298253	brain_observatory_1.1	141	M	wt/wt	TRUE	FALSE
755434585	2018-10-26T19:58:07Z	741390730	2019-10-03T00:00:00Z	730760270	brain_observatory_1.1	100	M	Vip-IRES-Cre/wt;Ai32(RCL-ChR2(H134R)_EYFP)/wt	TRUE	TRUE
756029989	2018-10-26T19:59:18Z	742512051	2019-10-03T00:00:00Z	734865738	brain_observatory_1.1	96	M	Sst-IRES-Cre/wt;Ai32(RCL-ChR2(H134R)_EYFP)/wt	TRUE	FALSE
757216464	2018-10-26T19:55:34Z	741390722	2019-10-03T00:00:00Z	733457989	brain_observatory_1.1	105	M	wt/wt	TRUE	FALSE
757970808	2018-10-26T19:58:48Z	741189806	2019-10-03T00:00:00Z	730756780	brain_observatory_1.1	106	M	wt/wt	TRUE	TRUE
758798717	2018-10-31T17:39:23Z	743179082	2019-10-03T00:00:00Z	735109609	brain_observatory_1.1	102	M	Sst-IRES-Cre/wt;Ai32(RCL-ChR2(H134R)_EYFP)/wt	TRUE	TRUE
759883607	2018-10-26T19:55:45Z	745833491	2019-10-03T00:00:00Z	740268986	brain_observatory_1.1	113	M	wt/wt	TRUE	TRUE
760345702	2019-01-19T08:36:58Z	749940459	2019-10-03T00:00:00Z	739783171	brain_observatory_1.1	103	M	Pvalb-IRES-Cre/wt;Ai32(RCL-ChR2(H134R)_EYFP)/wt	TRUE	TRUE
760693773	2018-10-26T19:59:23Z	745470852	2019-10-03T00:00:00Z	738651054	brain_observatory_1.1	110	F	Sst-IRES-Cre/wt;Ai32(RCL-ChR2(H134R)_EYFP)/wt	TRUE	TRUE
761418226	2018-10-26T07:48:22Z	752495922	2019-10-03T00:00:00Z	742714475	brain_observatory_1.1	119	M	wt/wt	TRUE	TRUE
762120172	2018-10-26T07:38:26Z	754837922	2019-10-03T00:00:00Z	745276236	brain_observatory_1.1	100	M	Vip-IRES-Cre/wt;Ai32(RCL-ChR2(H134R)_EYFP)/wt	TRUE	FALSE
762602078	2018-10-26T07:58:47Z	755473561	2019-10-03T00:00:00Z	744915204	brain_observatory_1.1	110	M	Sst-IRES-Cre/wt;Ai32(RCL-ChR2(H134R)_EYFP)/wt	TRUE	TRUE
763673393	2018-12-06T20:48:16Z	756042173	2019-10-03T00:00:00Z	742602892	brain_observatory_1.1	126	M	wt/wt	TRUE	TRUE
766640955	2019-01-02T23:45:39Z	754116320	2019-10-03T00:00:00Z	744912849	functional_connectivity	133	M	wt/wt	TRUE	FALSE
767871931	2019-01-02T23:20:27Z	760659575	2019-10-03T00:00:00Z	753795610	functional_connectivity	135	M	wt/wt	TRUE	FALSE
768515987	2018-11-05T20:25:12Z	759851495	2019-10-03T00:00:00Z	754477358	functional_connectivity	136	M	wt/wt	TRUE	TRUE
771160300	2018-11-05T21:14:59Z	761141617	2019-10-03T00:00:00Z	754488979	functional_connectivity	142	M	wt/wt	TRUE	TRUE
771990200	2018-11-05T21:54:07Z	761796543	2019-10-03T00:00:00Z	756578435	functional_connectivity	108	M	wt/wt	TRUE	TRUE
773418906	2018-12-10T23:16:20Z	762398689	2019-10-03T00:00:00Z	757329624	brain_observatory_1.1	124	F	Pvalb-IRES-Cre/wt;Ai32(RCL-ChR2(H134R)_EYFP)/wt	TRUE	TRUE
774875821	2018-12-10T21:22:20Z	764283498	2019-10-03T00:00:00Z	759711152	functional_connectivity	114	M	wt/wt	TRUE	TRUE
778240327	2018-12-10T21:22:20Z	768253037	2019-10-03T00:00:00Z	760938797	functional_connectivity	120	M	wt/wt	TRUE	TRUE
778998620	2018-12-10T21:57:24Z	763718472	2019-10-03T00:00:00Z	759674770	functional_connectivity	121	M	wt/wt	TRUE	TRUE
779839471	2018-12-10T22:45:43Z	766594733	2019-10-03T00:00:00Z	760960653	functional_connectivity	122	M	wt/wt	TRUE	TRUE
781842082	2018-12-10T20:59:21Z	768401701	2019-10-03T00:00:00Z	760946813	functional_connectivity	126	M	wt/wt	TRUE	TRUE
786091066	2018-12-10T21:54:46Z	770687432	2019-10-03T00:00:00Z	763884103	functional_connectivity	111	F	Sst-IRES-Cre/wt;Ai32(RCL-ChR2(H134R)_EYFP)/wt	TRUE	TRUE
787025148	2018-12-10T20:49:32Z	769729112	2019-10-03T00:00:00Z	763236014	functional_connectivity	114	M	Sst-IRES-Cre/wt;Ai32(RCL-ChR2(H134R)_EYFP)/wt	TRUE	TRUE
789848216	2019-01-08T21:51:35Z	773079570	2019-10-03T00:00:00Z	763808604	functional_connectivity	119	M	Sst-IRES-Cre/wt;Ai32(RCL-ChR2(H134R)_EYFP)/wt	TRUE	TRUE
791319847	2019-01-08T21:55:01Z	779428997	2019-10-03T00:00:00Z	769360779	brain_observatory_1.1	116	M	Vip-IRES-Cre/wt;Ai32(RCL-ChR2(H134R)_EYFP)/wt	TRUE	TRUE
793224716	2019-01-08T20:34:14Z	777305837	2019-10-03T00:00:00Z	769319624	functional_connectivity	120	M	wt/wt	TRUE	FALSE
794812542	2019-01-19T09:14:56Z	783108703	2019-10-03T00:00:00Z	774672366	functional_connectivity	120	F	Sst-IRES-Cre/wt;Ai32(RCL-ChR2(H134R)_EYFP)/wt	TRUE	TRUE
797828357	2019-01-08T21:26:13Z	787643635	2019-10-03T00:00:00Z	776061251	brain_observatory_1.1	107	M	Pvalb-IRES-Cre/wt;Ai32(RCL-ChR2(H134R)_EYFP)/wt	TRUE	TRUE
798911424	2018-12-21T08:02:57Z	785726931	2019-10-03T00:00:00Z	775876828	brain_observatory_1.1	110	F	Vip-IRES-Cre/wt;Ai32(RCL-ChR2(H134R)_EYFP)/wt	TRUE	TRUE
799864342	2019-01-08T21:26:07Z	785352181	2019-10-03T00:00:00Z	772616823	brain_observatory_1.1	129	M	wt/wt	TRUE	TRUE
816200189	2019-02-01T22:58:03Z	803035425	2019-10-03T00:00:00Z	791857608	functional_connectivity	128	F	Vip-IRES-Cre/wt;Ai32(RCL-ChR2(H134R)_EYFP)/wt	TRUE	TRUE
819186360	2019-02-08T09:02:25Z	809373390	2019-10-03T00:00:00Z	800249587	functional_connectivity	128	F	wt/wt	TRUE	TRUE
819701982	2019-02-08T13:38:23Z	809374181	2019-10-03T00:00:00Z	795770036	functional_connectivity	135	F	Vip-IRES-Cre/wt;Ai32(RCL-ChR2(H134R)_EYFP)/wt	TRUE	TRUE
821695405	2019-02-14T09:55:24Z	809322463	2019-10-03T00:00:00Z	800250057	functional_connectivity	134	F	wt/wt	TRUE	TRUE
829720705	2019-03-05T08:59:34Z	819078093	2019-10-03T00:00:00Z	811322619	functional_connectivity	112	M	Pvalb-IRES-Cre/wt;Ai32(RCL-ChR2(H134R)_EYFP)/wt	TRUE	FALSE
831882777	2019-03-06T09:04:43Z	815155511	2019-10-03T00:00:00Z	803390291	functional_connectivity	137	M	Sst-IRES-Cre/wt;Ai32(RCL-ChR2(H134R)_EYFP)/wt	TRUE	FALSE
835479236	2019-03-11T20:46:56Z	822365853	2019-10-03T00:00:00Z	813701562	functional_connectivity	121	M	Vip-IRES-Cre/wt;Ai32(RCL-ChR2(H134R)_EYFP)/wt	TRUE	TRUE
839068429	2019-03-19T19:48:05Z	826816430	2019-10-03T00:00:00Z	817060751	functional_connectivity	129	F	Sst-IRES-Cre/wt;Ai32(RCL-ChR2(H134R)_EYFP)/wt	TRUE	TRUE
839557629	2019-03-21T11:20:58Z	830519422	2019-10-03T00:00:00Z	821469666	functional_connectivity	115	M	Pvalb-IRES-Cre/wt;Ai32(RCL-ChR2(H134R)_EYFP)/wt	TRUE	FALSE
840012044	2019-03-21T23:34:26Z	830518709	2019-10-03T00:00:00Z	820866121	functional_connectivity	116	M	Pvalb-IRES-Cre/wt;Ai32(RCL-ChR2(H134R)_EYFP)/wt	TRUE	FALSE
847657808	2019-04-08T19:30:50Z	836962226	2019-10-03T00:00:00Z	827809884	functional_connectivity	126	F	wt/wt	TRUE	TRUE
