# Supplementary material for: Locomotion selectively enhances visual speed encoding in mouse medial higher visual areas
Source: iScience. 2025 Dec 9;29(1):114395. doi: 10.1016/j.isci.2025.114395 (PMC12796763; doi:10.1016/j.isci.2025.114395)
Supplement: Table S2. Supplementary statistical information [file mmc3.xlsx]

## Sheet: SupplementaryTable2_Stats
Grouping / Analysis	Figure Panel	Test Aim	Statistical Test	Comparison Type	Specific Comparison	Statistic Value	p-value	N (Sample Size)	N definition
Excitatory and Suppressive Responses
	Fig 1f	Compare number of excitatory and suppressive responses between tuning classes	Kruskal-Wallis test	Overall	All responsive cells	χ2(3) = 730.73	4.5618e-158	500 (lowpass) 2,377 (bandpass) 420 (bandreject) 260 (highpass)	cell count (tuned + at least one sig. response)
Tuning Class
	Fig 2b & Supp. Fig 4a	Compare tuning class proportions between areas	Chi-squared test (χ2)	Overall	All 8 Areas	χ2(21)=319.2091	0	Areas (V1, LM, AL, RL, AM, PM, LGN, LP) x Tuning Class (Lowpass, Bandpass, Bandreject, Highpass) 266 546 123 81 80 506 76 64 79 573 121 78 23 248 67 24 51 580 111 39 57 284 63 31 37 85 38 23 90 145 62 33	cell count (tuned only)
	Supp. Fig 4a	"	Pairwise χ2 test	Pairwise	V1 vs. LM	X2(3) = 68.22	2.2715e-13	"
	Supp. Fig 4a	"	Pairwise χ2 test	Pairwise	V1 vs. AL	X2(3) = 88.19	0	"
	Supp. Fig 4a	"	Pairwise χ2 test	Pairwise	V1 vs. RL	X2(3) = 68.70	1.8641e-13	"
	Supp. Fig 4a	"	Pairwise χ2 test	Pairwise	V1 vs. AM	X2(3) = 133.72	0	"
	Supp. Fig 4a	"	Pairwise χ2 test	Pairwise	V1 vs. PM	X2(3) = 32.13	7.3858e-06	"
	Supp. Fig 4a	"	Pairwise χ2 test	Pairwise	V1 vs. LGN	X2(3) = 16.18	0.0093625	"
	Supp. Fig 4a	"	Pairwise χ2 test	Pairwise	V1 vs. LP	X2(3) = 14.07	0.022461	"
	Supp. Fig 4a	"	Pairwise χ2 test	Pairwise	LM vs. AL	X2(3) = 5.96	0.47083	"
	Supp. Fig 4a	"	Pairwise χ2 test	Pairwise	LM vs. RL	X2(3) = 18.91	0.003308	"
	Supp. Fig 4a	"	Pairwise χ2 test	Pairwise	LM vs. AM	X2(3) = 22.10	0.00086921	"
	Supp. Fig 4a	"	Pairwise χ2 test	Pairwise	LM vs. PM	X2(3) = 6.39	0.47083	"
	Supp. Fig 4a	"	Pairwise χ2 test	Pairwise	LM vs. LGN	X2(3) = 36.27	1.1834e-06	"
	Supp. Fig 4a	"	Pairwise χ2 test	Pairwise	LM vs. LP	X2(3) = 74.01	1.3323e-14	"
	Supp. Fig 4a	"	Pairwise χ2 test	Pairwise	AL vs. RL	X2(3) = 7.60	0.33004	"
	Supp. Fig 4a	"	Pairwise χ2 test	Pairwise	AL vs. AM	X2(3) = 16.53	0.0088184	"
	Supp. Fig 4a	"	Pairwise χ2 test	Pairwise	AL vs. PM	X2(3) = 5.58	0.47083	"
	Supp. Fig 4a	"	Pairwise χ2 test	Pairwise	AL vs. LGN	X2(3) = 32.36	7.0314e-06	"
	Supp. Fig 4a	"	Pairwise χ2 test	Pairwise	AL vs. LP	X2(3) = 78.56	2.7756e-15	"
	Supp. Fig 4a	"	Pairwise χ2 test	Pairwise	RL vs. AM	X2(3) = 5.28	0.47083	"
	Supp. Fig 4a	"	Pairwise χ2 test	Pairwise	RL vs. PM	X2(3) = 11.31	0.071182	"
	Supp. Fig 4a	"	Pairwise χ2 test	Pairwise	RL vs. LGN	X2(3) = 36.20	1.1834e-06	"
	Supp. Fig 4a	"	Pairwise χ2 test	Pairwise	RL vs. LP	X2(3) = 67.00	3.9402e-13	"
	Supp. Fig 4a	"	Pairwise χ2 test	Pairwise	AM vs. PM	X2(3) = 18.98	0.003308	"
	Supp. Fig 4a	"	Pairwise χ2 test	Pairwise	AM vs. LGN	X2(3) = 64.41	1.3434e-12	"
	Supp. Fig 4a	"	Pairwise χ2 test	Pairwise	AM vs. LP	X2(3) = 123.43	0	"
	Supp. Fig 4a	"	Pairwise χ2 test	Pairwise	PM vs. LGN	X2(3) = 19.42	0.0029095	"
	Supp. Fig 4a	"	Pairwise χ2 test	Pairwise	PM vs. LP	X2(3) = 38.84	3.5727e-07	"
	Supp. Fig 4a	"	Pairwise χ2 test	Pairwise	LGN vs. LP	X2(3) = 3.48	0.47083	"
Preferred Speed (Mean)
	Fig 2c,d	Compare mean preferred speed across areas	LME model	Overall Effect	Effect of 'Area' (ANOVA on LME)	F(8, 4676)=320.06	0	Areas (V1, LM, AL, RL, AM, PM, LGN, LP) 1016 726 851 362 781 435 183 330	cell count (tuned only)
	Supp. Fig 4b	"	LME post-hoc F-test	Pairwise	V1 vs. LM	F(1, 4676) = 52.66	1.1108e-11	"
	Supp. Fig 4b	"	LME post-hoc F-test	Pairwise	V1 vs. AL	F(1, 4676) = 195.90	3.4449e-42	"
	Supp. Fig 4b	"	LME post-hoc F-test	Pairwise	V1 vs. RL	F(1, 4676) = 146.36	8.7711e-32	"
	Supp. Fig 4b	"	LME post-hoc F-test	Pairwise	V1 vs. AM	F(1, 4676) = 151.08	9.1062e-33	"
	Supp. Fig 4b	"	LME post-hoc F-test	Pairwise	V1 vs. PM	F(1, 4676) = 35.22	6.3187e-08	"
	Supp. Fig 4b	"	LME post-hoc F-test	Pairwise	V1 vs. LGN	F(1, 4676) = 19.44	0.00016942	"
	Supp. Fig 4b	"	LME post-hoc F-test	Pairwise	V1 vs. LP	F(1, 4676) = 7.18	0.071307	"
	Supp. Fig 4b	"	LME post-hoc F-test	Pairwise	LM vs. AL	F(1, 4676) = 31.29	4.2246e-07	"
	Supp. Fig 4b	"	LME post-hoc F-test	Pairwise	LM vs. RL	F(1, 4676) = 37.48	2.1029e-08	"
	Supp. Fig 4b	"	LME post-hoc F-test	Pairwise	LM vs. AM	F(1, 4676) = 18.11	0.00029741	"
	Supp. Fig 4b	"	LME post-hoc F-test	Pairwise	LM vs. PM	F(1, 4676) = 0.09	1	"
	Supp. Fig 4b	"	LME post-hoc F-test	Pairwise	LM vs. LGN	F(1, 4676) = 0.00	1	"
	Supp. Fig 4b	"	LME post-hoc F-test	Pairwise	LM vs. LP	F(1, 4676) = 8.11	0.04858	"
	Supp. Fig 4b	"	LME post-hoc F-test	Pairwise	AL vs. RL	F(1, 4676) = 2.33	0.63561	"
	Supp. Fig 4b	"	LME post-hoc F-test	Pairwise	AL vs. AM	F(1, 4676) = 2.22	0.63561	"
	Supp. Fig 4b	"	LME post-hoc F-test	Pairwise	AL vs. PM	F(1, 4676) = 26.55	4.5541e-06	"
	Supp. Fig 4b	"	LME post-hoc F-test	Pairwise	AL vs. LGN	F(1, 4676) = 12.65	0.0045554	"
	Supp. Fig 4b	"	LME post-hoc F-test	Pairwise	AL vs. LP	F(1, 4676) = 51.72	1.7081e-11	"
	Supp. Fig 4b	"	LME post-hoc F-test	Pairwise	RL vs. AM	F(1, 4676) = 7.25	0.071307	"
	Supp. Fig 4b	"	LME post-hoc F-test	Pairwise	RL vs. PM	F(1, 4676) = 31.88	3.303e-07	"
	Supp. Fig 4b	"	LME post-hoc F-test	Pairwise	RL vs. LGN	F(1, 4676) = 18.73	0.00023031	"
	Supp. Fig 4b	"	LME post-hoc F-test	Pairwise	RL vs. LP	F(1, 4676) = 57.04	1.2765e-12	"
	Supp. Fig 4b	"	LME post-hoc F-test	Pairwise	AM vs. PM	F(1, 4676) = 16.01	0.0008335	"
	Supp. Fig 4b	"	LME post-hoc F-test	Pairwise	AM vs. LGN	F(1, 4676) = 7.16	0.071307	"
	Supp. Fig 4b	"	LME post-hoc F-test	Pairwise	AM vs. LP	F(1, 4676) = 39.02	1.0027e-08	"
	Supp. Fig 4b	"	LME post-hoc F-test	Pairwise	PM vs. LGN	F(1, 4676) = 0.03	1	"
	Supp. Fig 4b	"	LME post-hoc F-test	Pairwise	PM vs. LP	F(1, 4676) = 5.51	0.13283	"
	Supp. Fig 4b	"	LME post-hoc F-test	Pairwise	LGN vs. LP	F(1, 4676) = 3.98	0.27637	"
Preferred Speed (Variance)
	Fig 2c,e	Compare preferred speed (variance) across areas	Levene’s test	Overall	All 8 Areas	F(7, 4676)=1.7442	5.7669e-23	Areas (V1, LM, AL, RL, AM, PM, LGN, LP) 1016 726 851 362 781 435 183 330	cell count (tuned only)
	Supp. Fig 4c	"	Post-hoc test	Pairwise	V1 vs. LM	F(1, 1740)=12.6818	0.0056874	"
	Supp. Fig 4c	"	Post-hoc test	Pairwise	V1 vs. AL	F(1, 1865)=115.9092	0.0013804	"
	Supp. Fig 4c	"	Post-hoc test	Pairwise	V1 vs. RL	F(1, 1376)=118.1526	0.00045727	"
	Supp. Fig 4c	"	Post-hoc test	Pairwise	V1 vs. AM	F(1, 1795)=162.7951	1.0775e-13	"
	Supp. Fig 4c	"	Post-hoc test	Pairwise	V1 vs. PM	F(1, 1449)=112.9958	0.0051644	"
	Supp. Fig 4c	"	Post-hoc test	Pairwise	V1 vs. LGN	F(1, 1197)=11.0728	1	"
	Supp. Fig 4c	"	Post-hoc test	Pairwise	V1 vs. LP	F(1, 1344)=111.086	0.012508	"
	Supp. Fig 4c	"	Post-hoc test	Pairwise	LM vs. AL	F(1, 1575)=10.0686	1	"
	Supp. Fig 4c	"	Post-hoc test	Pairwise	LM vs. RL	F(1, 1086)=11.9723	1	"
	Supp. Fig 4c	"	Post-hoc test	Pairwise	LM vs. AM	F(1, 1505)=115.1588	0.0019601	"
	Supp. Fig 4c	"	Post-hoc test	Pairwise	LM vs. PM	F(1, 1159)=10.314	1	"
	Supp. Fig 4c	"	Post-hoc test	Pairwise	LM vs. LGN	F(1, 907)=19.5434	0.022746	"
	Supp. Fig 4c	"	Post-hoc test	Pairwise	LM vs. LP	F(1, 1054)=132.448	3.6508e-07	"
	Supp. Fig 4c	"	Post-hoc test	Pairwise	AL vs. RL	F(1, 1211)=11.4756	1	"
	Supp. Fig 4c	"	Post-hoc test	Pairwise	AL vs. AM	F(1, 1630)=113.7773	0.0037819	"
	Supp. Fig 4c	"	Post-hoc test	Pairwise	AL vs. PM	F(1, 1284)=10.1192	1	"
	Supp. Fig 4c	"	Post-hoc test	Pairwise	AL vs. LGN	F(1, 1032)=110.7308	0.014154	"
	Supp. Fig 4c	"	Post-hoc test	Pairwise	AL vs. LP	F(1, 1179)=136.2046	6.1565e-08	"
	Supp. Fig 4c	"	Post-hoc test	Pairwise	RL vs. AM	F(1, 1141)=12.8687	0.8153	"
	Supp. Fig 4c	"	Post-hoc test	Pairwise	RL vs. PM	F(1, 795)=10.6498	1	"
	Supp. Fig 4c	"	Post-hoc test	Pairwise	RL vs. LGN	F(1, 543)=113.9267	0.0037819	"
	Supp. Fig 4c	"	Post-hoc test	Pairwise	RL vs. LP	F(1, 690)=135.0802	1.1979e-07	"
	Supp. Fig 4c	"	Post-hoc test	Pairwise	AM vs. PM	F(1, 1214)=18.0154	0.047146	"
	Supp. Fig 4c	"	Post-hoc test	Pairwise	AM vs. LGN	F(1, 962)=135.193	1.0404e-07	"
	Supp. Fig 4c	"	Post-hoc test	Pairwise	AM vs. LP	F(1, 1109)=184.8536	4.3741e-18	"
	Supp. Fig 4c	"	Post-hoc test	Pairwise	PM vs. LGN	F(1, 616)=110.6697	0.014154	"
	Supp. Fig 4c	"	Post-hoc test	Pairwise	PM vs. LP	F(1, 763)=130.6906	9.169e-07	"
	Supp. Fig 4c	"	Post-hoc test	Pairwise	LGN vs. LP	F(1, 511)=11.6178	1	"
P(Tuned) (Dot fields)
	Fig 3b	Effect of state on P(Tuned)	GLME post-hoc F-test	State Effect	V1 (Stat. vs. Loco.)	F(1, 14848) = 65.29	5.5736e-15	State (stat, run) x Areas (V1, LM, AL, RL, AM, PM, LGN, LP) 1435 1343 844 1023 1480 917 478 1021 1210 535 1370 841 864 536 397 570	cell count (all)
	Fig 3b	"	GLME post-hoc F-test	State Effect	LM (Stat. vs. Loco.)	F(1, 14848) = 0.11	1	"
	Fig 3b	"	GLME post-hoc F-test	State Effect	AL (Stat. vs. Loco.)	F(1, 14848) = 0.10	1	"
	Fig 3b	"	GLME post-hoc F-test	State Effect	RL (Stat. vs. Loco.)	F(1, 14848) = 3.84	0.20029	"
	Fig 3b	"	GLME post-hoc F-test	State Effect	AM (Stat. vs. Loco.)	F(1, 14848) = 61.73	2.9494e-14	"
	Fig 3b	"	GLME post-hoc F-test	State Effect	PM (Stat. vs. Loco.)	F(1, 14848) = 31.41	1.0622e-07	"
	Fig 3b	"	GLME post-hoc F-test	State Effect	LGN (Stat. vs. Loco.)	F(1, 14848) = 52.47	2.745e-12	"
	Fig 3b	"	GLME post-hoc F-test	State Effect	LP (Stat. vs. Loco.)	F(1, 14848) = 0.13	1	"
	Fig 3c	Compare P(Tuned) between areas (Stationary)	GLME post-hoc F-test	Pairwise	V1 vs. LM	F(1, 14848) = 15.22	0.00096262	"
	Fig 3c	"	GLME post-hoc F-test	Pairwise	V1 vs. AL	F(1, 14848) = 13.27	0.00217	"
	Fig 3c	"	GLME post-hoc F-test	Pairwise	V1 vs. RL	F(1, 14848) = 56.27	1.3989e-12	"
	Fig 3c	"	GLME post-hoc F-test	Pairwise	V1 vs. AM	F(1, 14848) = 5.41	0.10022	"
	Fig 3c	"	GLME post-hoc F-test	Pairwise	V1 vs. PM	F(1, 14848) = 11.86	0.0040303	"
	Fig 3c	"	GLME post-hoc F-test	Pairwise	V1 vs. LGN	F(1, 14848) = 66.40	8.7503e-15	"
	Fig 3c	"	GLME post-hoc F-test	Pairwise	V1 vs. LP	F(1, 14848) = 35.58	4.0125e-08	"
	Fig 3c	"	GLME post-hoc F-test	Pairwise	LM vs. AL	F(1, 14848) = 0.04	0.83657	"
	Fig 3c	"	GLME post-hoc F-test	Pairwise	LM vs. RL	F(1, 14848) = 114.05	4.4305e-25	"
	Fig 3c	"	GLME post-hoc F-test	Pairwise	LM vs. AM	F(1, 14848) = 38.39	1.0128e-08	"
	Fig 3c	"	GLME post-hoc F-test	Pairwise	LM vs. PM	F(1, 14848) = 45.51	2.9943e-10	"
	Fig 3c	"	GLME post-hoc F-test	Pairwise	LM vs. LGN	F(1, 14848) = 103.81	7.2095e-23	"
	Fig 3c	"	GLME post-hoc F-test	Pairwise	LM vs. LP	F(1, 14848) = 85.56	6.1054e-19	"
	Fig 3c	"	GLME post-hoc F-test	Pairwise	AL vs. RL	F(1, 14848) = 99.48	6.0956e-22	"
	Fig 3c	"	GLME post-hoc F-test	Pairwise	AL vs. AM	F(1, 14848) = 32.23	1.9569e-07	"
	Fig 3c	"	GLME post-hoc F-test	Pairwise	AL vs. PM	F(1, 14848) = 40.02	4.6659e-09	"
	Fig 3c	"	GLME post-hoc F-test	Pairwise	AL vs. LGN	F(1, 14848) = 98.63	8.9669e-22	"
	Fig 3c	"	GLME post-hoc F-test	Pairwise	AL vs. LP	F(1, 14848) = 74.28	1.711e-16	"
	Fig 3c	"	GLME post-hoc F-test	Pairwise	RL vs. AM	F(1, 14848) = 30.87	3.6422e-07	"
	Fig 3c	"	GLME post-hoc F-test	Pairwise	RL vs. PM	F(1, 14848) = 13.99	0.0016588	"
	Fig 3c	"	GLME post-hoc F-test	Pairwise	RL vs. LGN	F(1, 14848) = 9.53	0.012139	"
	Fig 3c	"	GLME post-hoc F-test	Pairwise	RL vs. LP	F(1, 14848) = 2.37	0.37158	"
	Fig 3c	"	GLME post-hoc F-test	Pairwise	AM vs. PM	F(1, 14848) = 2.09	0.37158	"
	Fig 3c	"	GLME post-hoc F-test	Pairwise	AM vs. LGN	F(1, 14848) = 47.58	1.1e-10	"
	Fig 3c	"	GLME post-hoc F-test	Pairwise	AM vs. LP	F(1, 14848) = 15.70	0.00082026	"
	Fig 3c	"	GLME post-hoc F-test	Pairwise	PM vs. LGN	F(1, 14848) = 32.64	1.6947e-07	"
	Fig 3c	"	GLME post-hoc F-test	Pairwise	PM vs. LP	F(1, 14848) = 5.07	0.10022	"
	Fig 3c	"	GLME post-hoc F-test	Pairwise	LGN vs. LP	F(1, 14848) = 17.56	0.00033676	"
	Fig 3c	Compare P(Tuned) between areas (Locomotion)	GLME post-hoc F-test	Pairwise	V1 vs. LM	F(1, 14848) = 8.48	0.043148	"
	Fig 3c	"	GLME post-hoc F-test	Pairwise	V1 vs. AL	F(1, 14848) = 19.43	0.00017823	"
	Fig 3c	"	GLME post-hoc F-test	Pairwise	V1 vs. RL	F(1, 14848) = 132.16	5.2039e-29	"
	Fig 3c	"	GLME post-hoc F-test	Pairwise	V1 vs. AM	F(1, 14848) = 2.31	0.75786	"
	Fig 3c	"	GLME post-hoc F-test	Pairwise	V1 vs. PM	F(1, 14848) = 9.53	0.026314	"
	Fig 3c	"	GLME post-hoc F-test	Pairwise	V1 vs. LGN	F(1, 14848) = 25.35	8.6955e-06	"
	Fig 3c	"	GLME post-hoc F-test	Pairwise	V1 vs. LP	F(1, 14848) = 101.18	2.7007e-22	"
	Fig 3c	"	GLME post-hoc F-test	Pairwise	LM vs. AL	F(1, 14848) = 0.19	1	"
	Fig 3c	"	GLME post-hoc F-test	Pairwise	LM vs. RL	F(1, 14848) = 50.09	3.3836e-11	"
	Fig 3c	"	GLME post-hoc F-test	Pairwise	LM vs. AM	F(1, 14848) = 2.34	0.75786	"
	Fig 3c	"	GLME post-hoc F-test	Pairwise	LM vs. PM	F(1, 14848) = 0.02	1	"
	Fig 3c	"	GLME post-hoc F-test	Pairwise	LM vs. LGN	F(1, 14848) = 4.83	0.27932	"
	Fig 3c	"	GLME post-hoc F-test	Pairwise	LM vs. LP	F(1, 14848) = 41.72	2.1703e-09	"
	Fig 3c	"	GLME post-hoc F-test	Pairwise	AL vs. RL	F(1, 14848) = 65.96	1.1903e-14	"
	Fig 3c	"	GLME post-hoc F-test	Pairwise	AL vs. AM	F(1, 14848) = 6.02	0.15606	"
	Fig 3c	"	GLME post-hoc F-test	Pairwise	AL vs. PM	F(1, 14848) = 0.06	1	"
	Fig 3c	"	GLME post-hoc F-test	Pairwise	AL vs. LGN	F(1, 14848) = 4.64	0.28077	"
	Fig 3c	"	GLME post-hoc F-test	Pairwise	AL vs. LP	F(1, 14848) = 50.60	2.7174e-11	"
	Fig 3c	"	GLME post-hoc F-test	Pairwise	RL vs. AM	F(1, 14848) = 91.00	4.3078e-20	"
	Fig 3c	"	GLME post-hoc F-test	Pairwise	RL vs. PM	F(1, 14848) = 47.88	9.9169e-11	"
	Fig 3c	"	GLME post-hoc F-test	Pairwise	RL vs. LGN	F(1, 14848) = 16.75	0.00068646	"
	Fig 3c	"	GLME post-hoc F-test	Pairwise	RL vs. LP	F(1, 14848) = 0.01	1	"
	Fig 3c	"	GLME post-hoc F-test	Pairwise	AM vs. PM	F(1, 14848) = 2.87	0.63048	"
	Fig 3c	"	GLME post-hoc F-test	Pairwise	AM vs. LGN	F(1, 14848) = 14.02	0.0025373	"
	Fig 3c	"	GLME post-hoc F-test	Pairwise	AM vs. LP	F(1, 14848) = 71.94	6.071e-16	"
	Fig 3c	"	GLME post-hoc F-test	Pairwise	PM vs. LGN	F(1, 14848) = 4.25	0.31324	"
	Fig 3c	"	GLME post-hoc F-test	Pairwise	PM vs. LP	F(1, 14848) = 39.91	5.1901e-09	"
	Fig 3c	"	GLME post-hoc F-test	Pairwise	LGN vs. LP	F(1, 14848) = 14.68	0.00192	"
Tuning Strength (Dot fields)
	Fig 3d	Effect of state on tuning strength (all cells)	LME post-hoc F-test	State Effect	V1 (Stat. vs. Loco.)	F(1, 14848) = 0.005	0.0045096	State (stat, run) x Areas (V1, LM, AL, RL, AM, PM, LGN, LP) 1435 1343 844 1023 1480 917 478 1021 1210 535 1370 841 864 536 397 570	cell count (all)
	Fig 3d	"	LME post-hoc F-test	State Effect	LM (Stat. vs. Loco.)	F(1, 14848) = 4.63	0.32593	"
	Fig 3d	"	LME post-hoc F-test	State Effect	AL (Stat. vs. Loco.)	F(1, 14848) = 18.34	0.94589	"
	Fig 3d	"	LME post-hoc F-test	State Effect	RL (Stat. vs. Loco.)	F(1, 14848) = 1.36	0.57097	"
	Fig 3d	"	LME post-hoc F-test	State Effect	AM (Stat. vs. Loco.)	F(1, 14848) = 11.36	0.00014863	"
	Fig 3d	"	LME post-hoc F-test	State Effect	PM (Stat. vs. Loco.)	F(1, 14848) = 3.04	0.00040042	"
	Fig 3d	"	LME post-hoc F-test	State Effect	LGN (Stat. vs. Loco.)	F(1, 14848) = 1.72	0.15742	"
	Fig 3d	"	LME post-hoc F-test	State Effect	LP (Stat. vs. Loco.)	F(1, 14848) = 16.20	0.57097	"
	Main Text	Effect of state on tuning strength (tuned cells only)	LME post-hoc F-test	State Effect	V1 (Stat. vs. Loco.)	F(1, 4668) = 0.05	0.0015311	State (stat, run) x Areas (V1, LM, AL, RL, AM, PM, LGN, LP) 450 516 328 182 406 227 55 209 566 210 523 180 375 208 128 121	cell count (tuned)
	Main Text	"	LME post-hoc F-test	State Effect	LM (Stat. vs. Loco.)	F(1, 4668) = 6.76	0.61359
	Main Text	"	LME post-hoc F-test	State Effect	AL (Stat. vs. Loco.)	F(1, 4668) = 13.08	0.81795	"
	Main Text	"	LME post-hoc F-test	State Effect	RL (Stat. vs. Loco.)	F(1, 4668) = 1.29	0.61359	"
	Main Text	"	LME post-hoc F-test	State Effect	AM (Stat. vs. Loco.)	F(1, 4668) = 13.68	0.0018101	"
	Main Text	"	LME post-hoc F-test	State Effect	PM (Stat. vs. Loco.)	F(1, 4668) = 1.73	0.00039138	"
	Main Text	"	LME post-hoc F-test	State Effect	LGN (Stat. vs. Loco.)	F(1, 4668) = 2.04	0.04675	"
	Main Text	"	LME post-hoc F-test	State Effect	LP (Stat. vs. Loco.)	F(1, 4668) = 16.52	0.61359	"
Decoding Performance
	Fig 4	Effect of state on decoding	LME post-hoc F-test	State Effect	V1 (Stat. vs. Loco.)	F(1, 1294) = 40.77	1.91e-09	State (stat, run) x Area (V1, LM, AL, RL, AM, PM, LGN, LP) 340 264 304 264 296 216 168 244 372 276 352 280 324 232 168 260	10-cell populations (subsampled)
	Fig 4	"	LME post-hoc F-test	State Effect	LM (Stat. vs. Loco.)	F(1, 1294) = 0.08	1	"
	Fig 4	"	LME post-hoc F-test	State Effect	AL (Stat. vs. Loco.)	F(1, 1294) = 0.05	1	"
	Fig 4	"	LME post-hoc F-test	State Effect	RL (Stat. vs. Loco.)	F(1, 1294) = 3.56	0.2374	"
	Fig 4	"	LME post-hoc F-test	State Effect	AM (Stat. vs. Loco.)	F(1, 1294) = 35.77	2.0085e-08	"
	Fig 4	"	LME post-hoc F-test	State Effect	PM (Stat. vs. Loco.)	F(1, 1294) = 15.68	0.00039493	"
	Fig 4	"	LME post-hoc F-test	State Effect	LGN (Stat. vs. Loco.)	F(1, 1294) = 21.51	2.3226e-05	"
	Fig 4	"	LME post-hoc F-test	State Effect	LP (Stat. vs. Loco.)	F(1, 1294) = 2.61	0.32017	"
Tuning Metric Correlations
	Supp. Fig 6	Test correlation of tuning metrics	Rank correlation	Tuning Strength vs. Reliability	V1	rho=0.9036	0	State (stat, run) x Areas (V1, LM, AL, RL, AM, PM, LGN, LP) 1435 1343 844 1023 1480 917 478 1021 1210 535 1370 841 864 536 397 570	cell count (all)
	Supp. Fig 6	"	Rank correlation	Tuning Strength vs. Reliability	LM	rho=0.9098	0	"
	Supp. Fig 6	"	Rank correlation	Tuning Strength vs. Reliability	AL	rho=0.8958	0	"
	Supp. Fig 6	"	Rank correlation	Tuning Strength vs. Reliability	RL	rho=0.786	0	"
	Supp. Fig 6	"	Rank correlation	Tuning Strength vs. Reliability	AM	rho=0.8793	0	"
	Supp. Fig 6	"	Rank correlation	Tuning Strength vs. Reliability	PM	rho=0.843	0	"
	Supp. Fig 6	"	Rank correlation	Tuning Strength vs. Reliability	LGN	rho=0.8232	0	"
	Supp. Fig 6	"	Rank correlation	Tuning Strength vs. Reliability	LP	rho=0.786	0	"
	Supp. Fig 6	"	Rank correlation	Tuning Strength vs. Mutual Info	V1	rho=0.7792	0	"
	Supp. Fig 6	"	Rank correlation	Tuning Strength vs. Mutual Info	LM	rho=0.7784	0	"
	Supp. Fig 6	"	Rank correlation	Tuning Strength vs. Mutual Info	AL	rho=0.7713	0	"
	Supp. Fig 6	"	Rank correlation	Tuning Strength vs. Mutual Info	RL	rho=0.685	2.1591e-258	"
	Supp. Fig 6	"	Rank correlation	Tuning Strength vs. Mutual Info	AM	rho=0.7676	0	"
	Supp. Fig 6	"	Rank correlation	Tuning Strength vs. Mutual Info	PM	rho=0.7364	1.8353e-248	"
	Supp. Fig 6	"	Rank correlation	Tuning Strength vs. Mutual Info	LGN	rho=0.6401	4.8607e-102	"
	Supp. Fig 6	"	Rank correlation	Tuning Strength vs. Mutual Info	LP	rho=0.6169	1.769e-167	"
P(Tuned) (Drifting gratings)
	Fig 5b	Effect of state on P(Tuned) (Gratings)	GLME post-hoc F-test	State Effect	V1 (Stat. vs. Loco.)	F(1, 16921) = 55.29	6.5307e-13	State (stat, run) x Area (V1, Lm, AL, RL, AM, PM, LGN, LP) 2472 1004 2203 2017 2126 1017 1584 1401 704 149 382 519 519 221 227 392	cell counts (all)
	Fig 5b	"	GLME post-hoc F-test	State Effect	LM (Stat. vs. Loco.)	F(1, 16921) = 9.48	0.0041675
	Fig 5b	"	GLME post-hoc F-test	State Effect	AL (Stat. vs. Loco.)	F(1, 16921) = 61.84	3.1624e-14	"
	Fig 5b	"	GLME post-hoc F-test	State Effect	RL (Stat. vs. Loco.)	F(1, 16921) = 59.31	9.959e-14	"
	Fig 5b	"	GLME post-hoc F-test	State Effect	AM (Stat. vs. Loco.)	F(1, 16921) = 21.59	1.7046e-05	"
	Fig 5b	"	GLME post-hoc F-test	State Effect	PM (Stat. vs. Loco.)	F(1, 16921) = 18.68	6.2165e-05	"
	Fig 5b	"	GLME post-hoc F-test	State Effect	LGN (Stat. vs. Loco.)	F(1, 16921) = 14.01	0.00054595	"
	Fig 5b	"	GLME post-hoc F-test	State Effect	LP (Stat. vs. Loco.)	F(1, 16921) = 9.42	0.0041675	"
	Fig 5c	Compare P(Tuned) between areas (Stationary)	GLME post-hoc F-test	Pairwise	V1 vs. LM	F(1, 16921) = 4.21	0.28191	"
	Fig 5c	"	GLME post-hoc F-test	Pairwise	V1 vs. AL	F(1, 16921) = 17.62	0.00035298	"
	Fig 5c	"	GLME post-hoc F-test	Pairwise	V1 vs. RL	F(1, 16921) = 22.74	2.6156e-05	"
	Fig 5c	"	GLME post-hoc F-test	Pairwise	V1 vs. AM	F(1, 16921) = 34.08	8.0636e-08	"
	Fig 5c	"	GLME post-hoc F-test	Pairwise	V1 vs. PM	F(1, 16921) = 39.63	5.0422e-09	"
	Fig 5c	"	GLME post-hoc F-test	Pairwise	V1 vs. LGN	F(1, 16921) = 139.45	1.0325e-30	"
	Fig 5c	"	GLME post-hoc F-test	Pairwise	V1 vs. LP	F(1, 16921) = 384.83	2.6946e-83	"
	Fig 5c	"	GLME post-hoc F-test	Pairwise	LM vs. AL	F(1, 16921) = 1.48	0.67153	"
	Fig 5c	"	GLME post-hoc F-test	Pairwise	LM vs. RL	F(1, 16921) = 2.98	0.50537	"
	Fig 5c	"	GLME post-hoc F-test	Pairwise	LM vs. AM	F(1, 16921) = 6.38	0.1042	"
	Fig 5c	"	GLME post-hoc F-test	Pairwise	LM vs. PM	F(1, 16921) = 13.09	0.0032777	"
	Fig 5c	"	GLME post-hoc F-test	Pairwise	LM vs. LGN	F(1, 16921) = 60.85	1.2375e-13	"
	Fig 5c	"	GLME post-hoc F-test	Pairwise	LM vs. LP	F(1, 16921) = 247.22	6.4647e-54	"
	Fig 5c	"	GLME post-hoc F-test	Pairwise	AL vs. RL	F(1, 16921) = 0.43	0.67413	"
	Fig 5c	"	GLME post-hoc F-test	Pairwise	AL vs. AM	F(1, 16921) = 2.72	0.50537
	Fig 5c	"	GLME post-hoc F-test	Pairwise	AL vs. PM	F(1, 16921) = 9.09	0.0258
	Fig 5c	"	GLME post-hoc F-test	Pairwise	AL vs. LGN	F(1, 16921) = 64.12	2.4927e-14
	Fig 5c	"	GLME post-hoc F-test	Pairwise	AL vs. LP	F(1, 16921) = 275.80	5.1093e-60	"
	Fig 5c	"	GLME post-hoc F-test	Pairwise	RL vs. AM	F(1, 16921) = 0.92	0.67413	"
	Fig 5c	"	GLME post-hoc F-test	Pairwise	RL vs. PM	F(1, 16921) = 6.01	0.11396	"
	Fig 5c	"	GLME post-hoc F-test	Pairwise	RL vs. LGN	F(1, 16921) = 53.11	5.9201e-12	"
	Fig 5c	"	GLME post-hoc F-test	Pairwise	RL vs. LP	F(1, 16921) = 255.22	1.2824e-55	"
	Fig 5c	"	GLME post-hoc F-test	Pairwise	AM vs. PM	F(1, 16921) = 2.88	0.50537	"
	Fig 5c	"	GLME post-hoc F-test	Pairwise	AM vs. LGN	F(1, 16921) = 42.12	1.4971e-09	"
	Fig 5c	"	GLME post-hoc F-test	Pairwise	AM vs. LP	F(1, 16921) = 236.69	1.1349e-51	"
	Fig 5c	"	GLME post-hoc F-test	Pairwise	PM vs. LGN	F(1, 16921) = 14.65	0.0015624	"
	Fig 5c	"	GLME post-hoc F-test	Pairwise	PM vs. LP	F(1, 16921) = 152.24	1.8239e-33	"
	Fig 5c	"	GLME post-hoc F-test	Pairwise	LGN vs. LP	F(1, 16921) = 93.89	8.0017e-21	"
	Fig 5c	Compare P(Tuned) between areas (Locomotion)	GLME post-hoc F-test	Pairwise	V1 vs. LM	F(1, 16921) = 2.05	1	"
	Fig 5c	"	GLME post-hoc F-test	Pairwise	V1 vs. AL	F(1, 16921) = 0.00	1	"
	Fig 5c	"	GLME post-hoc F-test	Pairwise	V1 vs. RL	F(1, 16921) = 2.12	1	"
	Fig 5c	"	GLME post-hoc F-test	Pairwise	V1 vs. AM	F(1, 16921) = 21.55	6.594e-05	"
	Fig 5c	"	GLME post-hoc F-test	Pairwise	V1 vs. PM	F(1, 16921) = 9.96	0.025699	"
	Fig 5c	"	GLME post-hoc F-test	Pairwise	V1 vs. LGN	F(1, 16921) = 34.46	9.3089e-08	"
	Fig 5c	"	GLME post-hoc F-test	Pairwise	V1 vs. LP	F(1, 16921) = 204.61	1.0729e-44	"
	Fig 5c	"	GLME post-hoc F-test	Pairwise	LM vs. AL	F(1, 16921) = 1.72	1	"
	Fig 5c	"	GLME post-hoc F-test	Pairwise	LM vs. RL	F(1, 16921) = 0.23	1	"
	Fig 5c	"	GLME post-hoc F-test	Pairwise	LM vs. AM	F(1, 16921) = 2.30	1	"
	Fig 5c	"	GLME post-hoc F-test	Pairwise	LM vs. PM	F(1, 16921) = 1.16	1	"
	Fig 5c	"	GLME post-hoc F-test	Pairwise	LM vs. LGN	F(1, 16921) = 9.51	0.030668	"
	Fig 5c	"	GLME post-hoc F-test	Pairwise	LM vs. LP	F(1, 16921) = 118.61	3.7714e-26	"
	Fig 5c	"	GLME post-hoc F-test	Pairwise	AL vs. RL	F(1, 16921) = 1.48	1	"
	Fig 5c	"	GLME post-hoc F-test	Pairwise	AL vs. AM	F(1, 16921) = 15.50	0.001409	"
	Fig 5c	"	GLME post-hoc F-test	Pairwise	AL vs. PM	F(1, 16921) = 8.08	0.058163	"
	Fig 5c	"	GLME post-hoc F-test	Pairwise	AL vs. LGN	F(1, 16921) = 28.31	2.0923e-06	"
	Fig 5c	"	GLME post-hoc F-test	Pairwise	AL vs. LP	F(1, 16921) = 184.33	2.4571e-40	"
	Fig 5c	"	GLME post-hoc F-test	Pairwise	RL vs. AM	F(1, 16921) = 8.88	0.04049	"
	Fig 5c	"	GLME post-hoc F-test	Pairwise	RL vs. PM	F(1, 16921) = 3.90	0.48352	"
	Fig 5c	"	GLME post-hoc F-test	Pairwise	RL vs. LGN	F(1, 16921) = 21.18	7.5781e-05	"
	Fig 5c	"	GLME post-hoc F-test	Pairwise	RL vs. LP	F(1, 16921) = 175.64	1.7857e-38	"
	Fig 5c	"	GLME post-hoc F-test	Pairwise	AM vs. PM	F(1, 16921) = 0.11	1	"
	Fig 5c	"	GLME post-hoc F-test	Pairwise	AM vs. LGN	F(1, 16921) = 5.38	0.24388	"
	Fig 5c	"	GLME post-hoc F-test	Pairwise	AM vs. LP	F(1, 16921) = 134.36	1.4936e-29	"
	Fig 5c	"	GLME post-hoc F-test	Pairwise	PM vs. LGN	F(1, 16921) = 5.04	0.27209	"
	Fig 5c	"	GLME post-hoc F-test	Pairwise	PM vs. LP	F(1, 16921) = 115.53	1.6894e-25	"
	Fig 5c	"	GLME post-hoc F-test	Pairwise	LGN vs. LP	F(1, 16921) = 80.08	8.7285e-18	"
Tuning Strength (Drifting gratings)
	Fig 5d	Effect of state on tuning strength (Gratings)	LME post-hoc F-test	State Effect	V1 (Stat. vs. Loco.)	F(1, 16921) = 24.48	4.5517e-06	State (stat, run) x Area (V1, Lm, AL, RL, AM, PM, LGN, LP) 2472 1004 2203 2017 2126 1017 1584 1401 704 149 382 519 519 221 227 392	cell counts (all)
	Fig 5d	"	LME post-hoc F-test	State Effect	LM (Stat. vs. Loco.)	F(1, 16921) = 19.79	4.3473e-05	"
	Fig 5d	"	LME post-hoc F-test	State Effect	AL (Stat. vs. Loco.)	F(1, 16921) = 31.79	1.2186e-07	"
	Fig 5d	"	LME post-hoc F-test	State Effect	RL (Stat. vs. Loco.)	F(1, 16921) = 51.69	5.404e-12	"
	Fig 5d	"	LME post-hoc F-test	State Effect	AM (Stat. vs. Loco.)	F(1, 16921) = 9.47	0.0062827	"
	Fig 5d	"	LME post-hoc F-test	State Effect	PM (Stat. vs. Loco.)	F(1, 16921) = 16.40	0.0002062	"
	Fig 5d	"	LME post-hoc F-test	State Effect	LGN (Stat. vs. Loco.)	F(1, 16921) = 7.97	0.0095126	"
	Fig 5d	"	LME post-hoc F-test	State Effect	LP (Stat. vs. Loco.)	F(1, 16921) = 0.36	0.54619	"
Notes: All multiple comparison p values are Bonferroni-Holm corrected. p = 0 indicates p < 4.9407e-324 (lower than numerical precision). 'cell count' refers to sets of responses (i.e. to 1 direction of motion, or for 1 tf)	All multiple comparison p values are Bonferroni-Holm corrected. p = 0 indicates p < 4.9407e-324 (lower than numerical precision). 'cell count' refers to sets of responses (i.e. to 1 direction of motion, or for 1 tf)
